# Supplementary material for: Surveillance and Characterization of Vancomycin-Resistant and Vancomycin-Variable Enterococci in a Hospital Setting
Source: Antibiotics (Basel). 2025 Aug 4;14(8):795. doi: 10.3390/antibiotics14080795 (PMC12383138; doi:10.3390/antibiotics14080795)
Supplement: Supplementary file 1 [file antibiotics-14-00795-s001.zip]

Archive with 10 entries (10 files):
- Supplementary Files/Figure S1-antibiotics-3720173.pdf
- Supplementary Files/Figure S2-antibiotics-3720173.pdf
- Supplementary Files/Figure S3-antibiotics-3720173.pdf
- Supplementary Files/Figure S4-antibiotics-3720173.pdf
- Supplementary Files/Table S1-antibiotics-3720173.pdf
- Supplementary Files/Table S2-antibiotics-3720173.pdf
- Supplementary Files/Table S3-antibiotics-3720173.pdf
- Supplementary Files/Table S4-antibiotics-3720173.xlsx
- Supplementary Files/Table S5-antibiotics-3720173.xlsx
- Supplementary Files/Table S6-antibiotics-3720173.pdf
