# Supplementary material for: Surveillance and Characterization of Vancomycin-Resistant and Vancomycin-Variable Enterococci in a Hospital Setting
Source: Antibiotics (Basel). 2025 Aug 4;14(8):795. doi: 10.3390/antibiotics14080795 (PMC12383138; doi:10.3390/antibiotics14080795)
Supplement: Supplementary file 1 [file antibiotics-14-00795-s001.zip › Supplementary Files/Table S4-antibiotics-3720173.xlsx]

## Sheet: Foglio1
Table S4. Comprehensive list of virulence genes detected among VRE and VVE isolates
Virulence Gene	Description	Function					Distribution among VRE Isolates	Distribution among VVE Isolates
acm	Adhesin of collagen from E. faecium	Surface-exposed cell wall-anchored proteins					TRCIO_01, TRCIO_02, TRCIO_04, TRCIO_05, TRCIO_06, TRCIO_08, TRCIO_09, TRCIO_10, TRCIO_11, TRCIO_12, TRCIO_13, TRCIO_14, TRCIO_15, TRCIO_18, TRCIO_19, TRCIO_20, TRCIO_21, TRCIO_22, TRCIO_23, TRCIO_24, TRCIO_25, TRCIO_26, TRCIO_27, TRCIO_28, TRCIO_31, TRCIO_34, TRCIO_35, TRCIO_36, TRCIO_40, TRCIO_41, TRCIO_42, TRCIO_43, TRCIO_45, TRCIO_46, TRCIO_47	TRCIO_03, TRCIO_07, TRCIO_16, TRCIO_29, TRCIO_30, TRCIO_32, TRCIO, 38, TRCIO_44
scm	Second collagen adhesin of E. faecium	Surface-exposed cell wall-anchored proteins					TRCIO_01, TRCIO_02, TRCIO_05, TRCIO_06, TRCIO_08, TRCIO_09, TRCIO_10, TRCIO_14, TRCIO_15, TRCIO_18, TRCIO_19, TRCIO_27, TRCIO_34, TRCIO_36, TRCIO_40, TRCIO_41, TRCIO_42, TRCIO_45, TRCIO_46	TRCIO_16, TRCIO_29, TRCIO_37
fnm	Fibronection-binding protein of E. faecium	Surface-exposed cell wall-anchored proteins					TRCIO_01, TRCIO_02, TRCIO_04, TRCIO_05, TRCIO_06, TRCIO_08, TRCIO_09, TRCIO_10, TRCIO_11, TRCIO_12, TRCIO_13, TRCIO_14, TRCIO_15, TRCIO_18, TRCIO_19, TRCIO_20, TRCIO_21, TRCIO_22, TRCIO_23, TRCIO_24, TRCIO_25, TRCIO_26, TRCIO_27, TRCIO_28, TRCIO_31, TRCIO_34, TRCIO_35, TRCIO_36, TRCIO_40, TRCIO_41, TRCIO_42, TRCIO_43, TRCIO_45, TRCIO_46, TRCIO_47	TRCIO_03, TRCIO_07, TRCIO_16, TRCIO_29, TRCIO_32, TRCIO_38, TRCIO_44
sgrA	Serine-glutamatte repeat containing protein A	Surface-exposed cell wall-anchored proteins					TRCIO_01, TRCIO_02, TRCIO_04, TRCIO_05, TRCIO_06, TRCIO_08, TRCIO_09, TRCIO_10, TRCIO_11, TRCIO_12, TRCIO_13, TRCIO_14, TRCIO_15, TRCIO_18, TRCIO_19, TRCIO_20, TRCIO_21, TRCIO_22, TRCIO_23, TRCIO_24, TRCIO_25, TRCIO_26, TRCIO_27, TRCIO_28, TRCIO_31, TRCIO_34, TRCIO_35, TRCIO_36, TRCIO_40, TRCIO_41, TRCIO_42, TRCIO_43, TRCIO_45, TRCIO_46, TRCIO_47	TRCIO_03, TRCIO_07, TRCIO_16, TRCIO_29, TRCIO_32, TRCIO_38, TRCIO_44
ecbA	E. faecium collagen binding protein A	Surface-exposed cell wall-anchored proteins					TRCIO_12, TRCIO_15, TRCIO_23, TRCIO_24, TRCIO_25, TRCIO_26, TRCIO_31, TRCIO_41, TRCIO_43	TRCIO_16
fms15	E. faecium surface protein 15	Surface-exposed cell wall-anchored proteins					TRCIO_01, TRCIO_02, TRCIO_04, TRCIO_05, TRCIO_06, TRCIO_08, TRCIO_09, TRCIO_10, TRCIO_11, TRCIO_12, TRCIO_13, TRCIO_14, TRCIO_15, TRCIO_18, TRCIO_19, TRCIO_20, TRCIO_21, TRCIO_22, TRCIO_23, TRCIO_24, TRCIO_25, TRCIO_26, TRCIO_27, TRCIO_28, TRCIO_31, TRCIO_34, TRCIO_35, TRCIO_36, TRCIO_40, TRCIO_41, TRCIO_42, TRCIO_43, TRCIO_45, TRCIO_46, TRCIO_47	TRCIO_03, TRCIO_07, TRCIO_16TRCIO_29, TRCIO_30, TRCIO_32, TRCIO_33, TRCIO_37TRCIO_38, TRCIO_44
fms21	E. faecium surface protein 21	Surface-exposed cell wall-anchored proteins					TRCIO_01, TRCIO_02, TRCIO_04, TRCIO_05, TRCIO_06, TRCIO_08, TRCIO_09, TRCIO_10, TRCIO_11, TRCIO_12, TRCIO_13, TRCIO_14, TRCIO_15, TRCIO_18, TRCIO_19, TRCIO_20, TRCIO_21, TRCIO_22, TRCIO_23, TRCIO_24, TRCIO_25, TRCIO_26, TRCIO_27, TRCIO_28, TRCIO_31, TRCIO_34, TRCIO_35, TRCIO_36, TRCIO_40, TRCIO_41, TRCIO_42, TRCIO_43, TRCIO_45, TRCIO_46, TRCIO_47	TRCIO_03, TRCIO_07, TRCIO_16, TRCIO_29, TRCIO_32, TRCIO_37, TRCIO_38, TRCIO_44
fms14	E. faecium surface protein 14	Surface-exposed cell wall-anchored proteins					TRCIO_01, TRCIO_02, TRCIO_04, TRCIO_05, TRCIO_06, TRCIO_08, TRCIO_09, TRCIO_10, TRCIO_11, TRCIO_12, TRCIO_13, TRCIO_14, TRCIO_15, TRCIO_18, TRCIO_19, TRCIO_20, TRCIO_21, TRCIO_22, TRCIO_24, TRCIO_25, TRCIO_26, TRCIO_27, TRCIO_28, TRCIO_31, TRCIO_34, TRCIO_35, TRCIO_36, TRCIO_40, TRCIO_41, TRCIO_43, TRCIO_45, TRCIO_46, TRCIO_47	TRCIO_03, TRCIO_07, TRCIO_16, TRCIO_29, TRCIO_32, TRCIO_37, TRCIO_38, TRCIO_44
fms17	E. faecium surface protein 17	Surface-exposed cell wall-anchored proteins					TRCIO_01, TRCIO_02, TRCIO_04, TRCIO_05, TRCIO_06, TRCIO_08, TRCIO_09, TRCIO_10, TRCIO_11, TRCIO_12, TRCIO_13, TRCIO_14, TRCIO_15, TRCIO_18, TRCIO_19, TRCIO_20, TRCIO_21, TRCIO_22, TRCIO_23, TRCIO_24, TRCIO_25, TRCIO_26, TRCIO_27, TRCIO_28, TRCIO_31, TRCIO_34, TRCIO_35, TRCIO_36, TRCIO_40, TRCIO_41, TRCIO_42, TRCIO_43, TRCIO_45, TRCIO_46, TRCIO_47	TRCIO_03, TRCIO_07, TRCIO_16, TRCIO_29, TRCIO_32, TRCIO_38, TRCIO_44
fms13	E. faecium surface protein 13	Surface-exposed cell wall-anchored proteins					TRCIO_01, TRCIO_02, TRCIO_04, TRCIO_05, TRCIO_06, TRCIO_08, TRCIO_09, TRCIO_10, TRCIO_11, TRCIO_12, TRCIO_13, TRCIO_14, TRCIO_15, TRCIO_18, TRCIO_19, TRCIO_20, TRCIO_21, TRCIO_22, TRCIO_23, TRCIO_24, TRCIO_25, TRCIO_26, TRCIO_27, TRCIO_28, TRCIO_31, TRCIO_34, TRCIO_35, TRCIO_36, TRCIO_40, TRCIO_41, TRCIO_42, TRCIO_43, TRCIO_45, TRCIO_46, TRCIO_47	TRCIO_03, TRCIO_07, TRCIO_16, TRCIO_29, TRCIO_32, TRCIO_37, TRCIO_38, TRCIO_44
empA	Endocarditis and biofilm-associated pili A	Surface-exposed cell wall-anchored proteins					TRCIO_01, TRCIO_02, TRCIO_04, TRCIO_05, TRCIO_06, TRCIO_08, TRCIO_09, TRCIO_10, TRCIO_11, TRCIO_12, TRCIO_13, TRCIO_14, TRCIO_15, TRCIO_18, TRCIO_19, TRCIO_20, TRCIO_21, TRCIO_22, TRCIO_23, TRCIO_24, TRCIO_25, TRCIO_26, TRCIO_27, TRCIO_28, TRCIO_31, TRCIO_34, TRCIO_35, TRCIO_36, TRCIO_40, TRCIO_41, TRCIO_42, TRCIO_43, TRCIO_45, TRCIO_46, TRCIO_47	TRCIO_03, TRCIO_07, TRCIO_16, TRCIO_29, TRCIO_32, TRCIO_38, TRCIO_44
empB	Endocarditis and biofilm-associated pili B	Surface-exposed cell wall-anchored proteins					TRCIO_01, TRCIO_02, TRCIO_04, TRCIO_05, TRCIO_06, TRCIO_08, TRCIO_09, TRCIO_10, TRCIO_11, TRCIO_12, TRCIO_13, TRCIO_14, TRCIO_15, TRCIO_18, TRCIO_19, TRCIO_20, TRCIO_21, TRCIO_22, TRCIO_23, TRCIO_24, TRCIO_25, TRCIO_26, TRCIO_27, TRCIO_28, TRCIO_31, TRCIO_34, TRCIO_35, TRCIO_36, TRCIO_40, TRCIO_41, TRCIO_42, TRCIO_43, TRCIO_45, TRCIO_46, TRCIO_47	TRCIO_03, TRCIO_07, TRCIO_16, TRCIO_29, TRCIO_30, TRCIO_32, TRCIO_37, TRCIO_38, TRCIO_44
empC	Endocarditis and biofilm-associated pili C	Surface-exposed cell wall-anchored proteins					TRCIO_01, TRCIO_02, TRCIO_04, TRCIO_05, TRCIO_06, TRCIO_08, TRCIO_09, TRCIO_10, TRCIO_11, TRCIO_12, TRCIO_13, TRCIO_14, TRCIO_15, TRCIO_18, TRCIO_19, TRCIO_20, TRCIO_21, TRCIO_22, TRCIO_23, TRCIO_24, TRCIO_25, TRCIO_26, TRCIO_27, TRCIO_28, TRCIO_31, TRCIO_34, TRCIO_35, TRCIO_36, TRCIO_40, TRCIO_41, TRCIO_42, TRCIO_43, TRCIO_45, TRCIO_46, TRCIO_47	TRCIO_03, TRCIO_07, TRCIO_16, TRCIO_29, TRCIO_30, TRCIO_32, TRCIO_38, TRCIO_44
fms11	E. faecium surface protein 11	Surface-exposed cell wall-anchored proteins					TRCIO_01, TRCIO_02, TRCIO_04, TRCIO_05, TRCIO_06, TRCIO_08, TRCIO_09, TRCIO_10, TRCIO_11, TRCIO_12, TRCIO_13, TRCIO_14, TRCIO_15, TRCIO_18, TRCIO_19, TRCIO_20, TRCIO_21, TRCIO_22, TRCIO_23, TRCIO_24, TRCIO_25, TRCIO_26, TRCIO_27, TRCIO_28, TRCIO_31, TRCIO_34, TRCIO_35, TRCIO_36, TRCIO_40, TRCIO_41, TRCIO_42, TRCIO_43, TRCIO_45, TRCIO_46, TRCIO_47	TRCIO_03, TRCIO_07, TRCIO_16, TRCIO_29, TRCIO_32, TRCIO_37, TRCIO_38, TRCIO_44
fms19	E. faecium surface protein 19	Surface-exposed cell wall-anchored proteins					TRCIO_01, TRCIO_02, TRCIO_04, TRCIO_05, TRCIO_06, TRCIO_08, TRCIO_09, TRCIO_10, TRCIO_11, TRCIO_12, TRCIO_13, TRCIO_14, TRCIO_15, TRCIO_18, TRCIO_19, TRCIO_20, TRCIO_21, TRCIO_22, TRCIO_23, TRCIO_24, TRCIO_25, TRCIO_26, TRCIO_27, TRCIO_28, TRCIO_31, TRCIO_34, TRCIO_35, TRCIO_36, TRCIO_40, TRCIO_41, TRCIO_42, TRCIO_43, TRCIO_45, TRCIO_46, TRCIO_47	TRCIO_03, TRCIO_07, TRCIO_16, TRCIO_29, TRCIO_32, TRCIO_37, TRCIO_38, TRCIO_44
fms16	E. faecium surface protein 16	Surface-exposed cell wall-anchored proteins					TRCIO_01, TRCIO_02, TRCIO_04, TRCIO_05, TRCIO_06, TRCIO_08, TRCIO_09, TRCIO_10, TRCIO_11, TRCIO_12, TRCIO_13, TRCIO_14, TRCIO_15, TRCIO_18, TRCIO_19, TRCIO_20, TRCIO_21, TRCIO_22, TRCIO_23, TRCIO_24, TRCIO_25, TRCIO_26, TRCIO_27, TRCIO_28, TRCIO_31, TRCIO_34, TRCIO_35, TRCIO_36, TRCIO_40, TRCIO_41, TRCIO_42, TRCIO_43, TRCIO_45, TRCIO_46, TRCIO_47	TRCIO_03, TRCIO_07, TRCIO_16, TRCIO_29, TRCIO_32, TRCIO_37, TRCIO_38, TRCIO_44
orf1481	Sugar binding protein encoded by a genomic island	Carbohydrate metabolism and cell growth					TRCIO_01, TRCIO_02, TRCIO_04, TRCIO_05, TRCIO_06, TRCIO_08, TRCIO_09, TRCIO_10, TRCIO_11, TRCIO_12, TRCIO_13, TRCIO_14, TRCIO_15, TRCIO_18, TRCIO_19, TRCIO_20, TRCIO_21, TRCIO_22, TRCIO_23, TRCIO_24, TRCIO_25, TRCIO_26, TRCIO_27, TRCIO_28, TRCIO_31, TRCIO_34, TRCIO_35, TRCIO_36, TRCIO_40, TRCIO_41, TRCIO_42, TRCIO_43, TRCIO_45, TRCIO_46, TRCIO_47	TRCIO_03, TRCIO_07, TRCIO_16, TRCIO_29, TRCIO_32, TRCIO_38, TRCIO_44
ccpA	Carbon catabolite control protein A	Carbohydrate metabolism and cell growth					TRCIO_01, TRCIO_02, TRCIO_04, TRCIO_05, TRCIO_06, TRCIO_08, TRCIO_09, TRCIO_10, TRCIO_11, TRCIO_12, TRCIO_13, TRCIO_14, TRCIO_15, TRCIO_18, TRCIO_19, TRCIO_20, TRCIO_21, TRCIO_22, TRCIO_23, TRCIO_24, TRCIO_25, TRCIO_26, TRCIO_27, TRCIO_28, TRCIO_31, TRCIO_34, TRCIO_35, TRCIO_36, TRCIO_40, TRCIO_41, TRCIO_42, TRCIO_43, TRCIO_45, TRCIO_46, TRCIO_47	TRCIO_03, TRCIO_07, TRCIO_16, TRCIO_29, TRCIO_30, TRCIO_32, TRCIO_37, TRCIO_38, TRCIO_44
ptsD	Enzyme IID subunit of a phosphotransferase system	Phoshotransferase system, PTS					TRCIO_01, TRCIO_02, TRCIO_04, TRCIO_05, TRCIO_06, TRCIO_08, TRCIO_09, TRCIO_10, TRCIO_11, TRCIO_12, TRCIO_13, TRCIO_14, TRCIO_15, TRCIO_18, TRCIO_19, TRCIO_20, TRCIO_21, TRCIO_22, TRCIO_23, TRCIO_24, TRCIO_25, TRCIO_26, TRCIO_27, TRCIO_28, TRCIO_31, TRCIO_34, TRCIO_35, TRCIO_36, TRCIO_40, TRCIO_41, TRCIO_42, TRCIO_43, TRCIO_45, TRCIO_46, TRCIO_47	TRCIO_03, TRCIO_07, TRCIO_16, TRCIO_29, TRCIO_32, TRCIO_39, TRCIO_44
bepA	Biofilm and endocarditis-associated permease A/PTS transporter subunit EIIC	Phoshotransferase system, PTS					TRCIO_01, TRCIO_02, TRCIO_04, TRCIO_05, TRCIO_06, TRCIO_08, TRCIO_09, TRCIO_10, TRCIO_11, TRCIO_12, TRCIO_13, TRCIO_14, TRCIO_15, TRCIO_18, TRCIO_19, TRCIO_20, TRCIO_21, TRCIO_22, TRCIO_23, TRCIO_24, TRCIO_25, TRCIO_26, TRCIO_27, TRCIO_28, TRCIO_31, TRCIO_34, TRCIO_35, TRCIO_36, TRCIO_40, TRCIO_41, TRCIO_42, TRCIO_43, TRCIO_45, TRCIO_46, TRCIO_47	TRCIO_03, TRCIO_07, TRCIO_16, TRCIO_29, TRCIO_30, TRCIO_32, TRCIO_37, TRCIO_38, TRCIO_44
hyl	Glycosyl hydrolase	Biofilm and colonization					TRCIO_01, TRCIO_02, TRCIO_04, TRCIO_05, TRCIO_06, TRCIO_08, TRCIO_09, TRCIO_10, TRCIO_11, TRCIO_12, TRCIO_13, TRCIO_14, TRCIO_15, TRCIO_18, TRCIO_19, TRCIO_20, TRCIO_21, TRCIO_23, TRCIO_24, TRCIO_25, TRCIO_26, TRCIO_27, TRCIO_28, TRCIO_31, TRCIO_34, TRCIO_35, TRCIO_36, TRCIO_40, TRCIO_41, TRCIO_42, TRCIO_43, TRCIO_45, TRCIO_46, TRCIO_47	TRCIO_03, TRCIO_07, TRCIO_16, TRCIO_29, TRCIO_32, TRCIO_38, TRCIO_44
sagA	Secreted antigen A	Biofilm and colonization					TRCIO_01, TRCIO_02, TRCIO_04, TRCIO_05, TRCIO_06, TRCIO_08, TRCIO_09, TRCIO_10, TRCIO_11, TRCIO_12, TRCIO_13, TRCIO_14, TRCIO_15, TRCIO_18, TRCIO_19, TRCIO_20, TRCIO_21, TRCIO_22, TRCIO_24, TRCIO_26, TRCIO_27, TRCIO_28, TRCIO_31, TRCIO_34, TRCIO_35, TRCIO_36, TRCIO_40, TRCIO_41, TRCIO_42, TRCIO_43, TRCIO_45, TRCIO_46, TRCIO_47	TRCIO_03, TRCIO_07, TRCIO_16, TRCIO_29, TRCIO_30, TRCIO_32, TRCIO_38, TRCIO_44
glsB1	General stress protein GlsB1	General Stress proteins (GSP)					TRCIO_01, TRCIO_02, TRCIO_04, TRCIO_05, TRCIO_06, TRCIO_08, TRCIO_09, TRCIO_10, TRCIO_11, TRCIO_12, TRCIO_13, TRCIO_14, TRCIO_15, TRCIO_18, TRCIO_19, TRCIO_20, TRCIO_21, TRCIO_22, TRCIO_23, TRCIO_24, TRCIO_25, TRCIO_26, TRCIO_27, TRCIO_28, TRCIO_31, TRCIO_34, TRCIO_35, TRCIO_36, TRCIO_40, TRCIO_41, TRCIO_42, TRCIO_43, TRCIO_45, TRCIO_46, TRCIO_47	TRCIO_03, TRCIO_07, TRCIO_16, TRCIO_29, TRCIO_30, TRCIO_32, TRCIO_37, TRCIO_38, TRCIO_44
gls20	General stress protein GlsB20	General Stress proteins (GSP)					TRCIO_01, TRCIO_02, TRCIO_04, TRCIO_05, TRCIO_06, TRCIO_08, TRCIO_09, TRCIO_10, TRCIO_11, TRCIO_12, TRCIO_13, TRCIO_14, TRCIO_15, TRCIO_18, TRCIO_19, TRCIO_20, TRCIO_21, TRCIO_22, TRCIO_23, TRCIO_24, TRCIO_25, TRCIO_26, TRCIO_27, TRCIO_28, TRCIO_31, TRCIO_34, TRCIO_35, TRCIO_36, TRCIO_40, TRCIO_41, TRCIO_42, TRCIO_43, TRCIO_45, TRCIO_46, TRCIO_47	TRCIO_03, TRCIO_07, TRCIO_16, TRCIO_29, TRCIO_30, TRCIO_32, TRCIO_37, TRCIO_38, TRCIO_44
glsB	General stress protein GlsB	General Stress proteins (GSP)					TRCIO_01, TRCIO_02, TRCIO_04, TRCIO_05, TRCIO_06, TRCIO_08, TRCIO_09, TRCIO_10, TRCIO_11, TRCIO_12, TRCIO_13, TRCIO_14, TRCIO_15, TRCIO_18, TRCIO_19, TRCIO_20, TRCIO_21, TRCIO_22, TRCIO_23, TRCIO_24, TRCIO_25, TRCIO_26, TRCIO_27, TRCIO_28, TRCIO_31, TRCIO_34, TRCIO_35, TRCIO_36, TRCIO_40, TRCIO_41, TRCIO_42, TRCIO_43, TRCIO_45, TRCIO_46, TRCIO_47	TRCIO_03, TRCIO_07, TRCIO_16, TRCIO_29, TRCIO_30, TRCIO_32, TRCIO_37, TRCIO_38, TRCIO_44
gls33	General stress protein GlsB33	General Stress proteins (GSP)					TRCIO_01, TRCIO_02, TRCIO_04, TRCIO_05, TRCIO_06, TRCIO_08, TRCIO_09, TRCIO_10, TRCIO_11, TRCIO_12, TRCIO_13, TRCIO_14, TRCIO_15, TRCIO_18, TRCIO_19, TRCIO_20, TRCIO_21, TRCIO_22, TRCIO_23, TRCIO_24, TRCIO_25, TRCIO_26, TRCIO_27, TRCIO_28, TRCIO_31, TRCIO_34, TRCIO_35, TRCIO_36, TRCIO_40, TRCIO_41, TRCIO_42, TRCIO_43, TRCIO_45, TRCIO_46, TRCIO_47	TRCIO_03, TRCIO_07, TRCIO_16, TRCIO_29, TRCIO_30, TRCIO_32, TRCIO_37, TRCIO_38, TRCIO_44
IS16		Insertion Sequence 16					TRCIO_01, TRCIO_02, TRCIO_04, TRCIO_05, TRCIO_06, TRCIO_08, TRCIO_09, TRCIO_10, TRCIO_11, TRCIO_12, TRCIO_13, TRCIO_14, TRCIO_15, TRCIO_18, TRCIO_19, TRCIO_20, TRCIO_21, TRCIO_22, TRCIO_23, TRCIO_24, TRCIO_25, TRCIO_26, TRCIO_27, TRCIO_28, TRCIO_31, TRCIO_34, TRCIO_35, TRCIO_36, TRCIO_40, TRCIO_41, TRCIO_42, TRCIO_43, TRCIO_45, TRCIO_46, TRCIO_47	TRCIO_03, TRCIO_07, TRCIO_16, TRCIO_29, TRCIO_32, TRCIO_38, TRCIO_44
