# Supplementary material for: Surveillance and Characterization of Vancomycin-Resistant and Vancomycin-Variable Enterococci in a Hospital Setting
Source: Antibiotics (Basel). 2025 Aug 4;14(8):795. doi: 10.3390/antibiotics14080795 (PMC12383138; doi:10.3390/antibiotics14080795)
Supplement: Supplementary file 1 [file antibiotics-14-00795-s001.zip › Supplementary Files/Table S5-antibiotics-3720173.xlsx]

## Sheet: Plasmids,AMRclasses, ARGs
Table S5: Plasmids, Antimicrobial Classes and Antimicrobial Resistance Genes (ARGs).
Plasmid	Antimicrobial classes	Antimicrobial Resistance Genes (ARGs)
RepUS43	Aminoglycosides	aadA5, aadD, aph(2'')-Ia, aph(2'')-Ie, aph(3')-III, aac(6')-aph(2''), aac(6')-Ii, ant(6)-Ia, ant(9)-Ia
	Betalactams	blaZ
	Folate pathway inhibitors	dfrG
	Glycopeptide	vanA, vanB
	Macrolide-Lincosamide-Streptogramin	erm(A), erm(B), erm(T), Inu(B), Inu(G), Isa(E)
	Phenicol	cat
	Tetracycline	tet(45), tet(L), tet(M), tet(S)
RepUS15	Aminoglycosides	aadA5, aadD, aph(2'')-Ia, aph(2'')-Ie, aph(3')-III, aac(6')-aph(2''), aac(6')-Ii, ant(6)-Ia, ant(9)-Ia
	Betalactams	blaZ
	Folate pathway inhibitors	dfrG
	Glycopeptide	vanA, vanB
	Macrolide-Lincosamide-Streptogramin	erm(A), erm(B), erm(T), Inu(B), Inu(G), Isa(E), vat-E
	Phenicol	poxtA
	Tetracycline	tet(45), tet(L), tet(M), tet(S), tet(O), tet(W)
RepUS12	Aminoglycosides	aadA5, aph(2'')-Ia, aph(2'')-Ie, aph(3')-III, aac(6')-aph(2''), aac(6')-Ii, ant(6)-Ia, ant(9)-Ia
	Betalactams	/
	Folate pathway inhibitors	dfrG
	Glycopeptide	vanA, vanB
	Macrolide-Lincosamide-Streptogramin	erm(A), erm(B), erm(T), Inu(B), Inu(G), Isa(E)
	Phenicol	cat, fexB, poxtA
	Tetracycline	tet(L), tet(M), tet(S)
Rep17	Aminoglycosides	aadA5, aph(2'')-Ia, aph(2'')-Ie, aph(3')-III, aac(6')-aph(2''), aac(6')-Ii, ant(6)-Ia, ant(9)-Ia
	Betalactams	blaZ
	Folate pathway inhibitors	dfrG
	Glycopeptide	vanA, vanB
	Macrolide-Lincosamide-Streptogramin	erm(A), erm(B), erm(T), Inu(B), Isa(E), vat-E
	Phenicol	cat, fexB, poxtA
	Tetracycline	tet(L), tet(M), tet(S), tet(O), tet(W)
Rep11a	Aminoglycosides	aph(2'')-Ia, aph(2'')-Ie, aph(3')-III, aac(6')-aph(2''), aac(6')-Ii, ant(6)-Ia, ant(9)-Ia
	Betalactams	/
	Folate pathway inhibitors	dfrG
	Glycopeptide	vanA, vanB
	Macrolide-Lincosamide-Streptogramin	erm(A), erm(B), erm(T), Inu(B), Isa(E)
	Phenicol	cat
	Tetracycline	tet(L), tet(M), tet(S), tet(O), tet(W)
Rep2	Aminoglycosides	aph(2'')-Ia, aph(3')-III, aac(6')-aph(2''), aac(6')-Ii, ant(6)-Ia, ant(9)-Ia
	Betalactams	blaZ
	Folate pathway inhibitors	dfrG
	Glycopeptide	vanA, vanB
	Macrolide-Lincosamide-Streptogramin	erm(A), erm(B), erm(T), Inu(B), Inu(G), Isa(E), vat-E
	Phenicol	cat, fexB, poxtA
	Tetracycline	tet(45), tet(L), tet(M), tet(S), tet(O), tet(W)
Rep14a	Aminoglycosides	aph(3')-III, aac(6')-aph(2''), aac(6')-Ii, ant(6)-Ia, ant(9)-Ia
	Betalactams	/
	Folate pathway inhibitors	dfrG
	Glycopeptide	vanA, vanB
	Macrolide-Lincosamide-Streptogramin	erm(A), erm(B), erm(T), Inu(B), Isa(E), vat-E
	Phenicol	cat
	Tetracycline	tet(L), tet(M)
Rep14b	Aminoglycosides	aph(2'')-Ia, aph(2'')-Ie, aph(3')-III, aac(6')-aph(2''), aac(6')-Ii, ant(6)-Ia
	Betalactams	/
	Folate pathway inhibitors	dfrG
	Glycopeptide	vanA, vanB
	Macrolide-Lincosamide-Streptogramin	erm(B), erm(T), Inu(B), Isa(E), vat-E
	Phenicol	poxtA
	Tetracycline	tet(45), tet(L), tet(M), tet(S)
Rep18a	Aminoglycosides	aadA5, aph(2'')-Ia, aph(2'')-Ie, aph(3')-III, aac(6')-aph(2''), aac(6')-Ii, ant(6)-Ia
	Betalactams	/
	Folate pathway inhibitors	dfrG
	Glycopeptide	vanA, vanB
	Macrolide-Lincosamide-Streptogramin	erm(B), erm(T), Inu(B), Isa(E), vat-E
	Phenicol	cat
	Tetracycline	tet(L), tet(M), tet(S)
Rep18b	Aminoglycosides	aadA5, aph(2'')-Ia, aph(2'')-Ie, aph(3')-III, aac(6')-aph(2''), aac(6')-Ii, ant(6)-Ia, ant(9)-Ia
	Betalactams	/
	Folate pathway inhibitors	dfrG
	Glycopeptide	vanA, vanB
	Macrolide-Lincosamide-Streptogramin	erm(A), erm(B), erm(T), Inu(B), Isa(E)
	Phenicol	cat
	Tetracycline	tet(45), tet(L), tet(M), tet(S), tet(W)
Rep29	Aminoglycosides	aph(2'')-Ia, aph(2'')-Ie, aph(3')-III, aac(6')-aph(2''), aac(6')-Ii, ant(6)-Ia, ant(9)-Ia
	Betalactams	/
	Folate pathway inhibitors	dfrG
	Glycopeptide	vanA, vanB
	Macrolide-Lincosamide-Streptogramin	erm(A), erm(B), erm(T), Inu(B), Isa(E), vat-E
	Phenicol	cat, fexB, poxtA
	Tetracycline	tet(L), tet(M), tet(S)
RepUS1	Aminoglycosides	aadD, aph(3')-III, aac(6')-Ii, ant(6)-Ia, ant(9)-Ia
	Betalactams	/
	Folate pathway inhibitors	dfrG
	Glycopeptide	/
	Macrolide-Lincosamide-Streptogramin	erm(A), erm(B), Inu(B), Inu(G), Isa(E), vat-E
	Phenicol	/
	Tetracycline	tet(L), tet(M), tet(S)
Rep6	Aminoglycosides	aph(3')-III, ant(6)-Ia
	Betalactams	/
	Folate pathway inhibitors	/
	Glycopeptide	vanX
	Macrolide-Lincosamide-Streptogramin	erm(B), Inu(B), Isa(A), vat-D, vat-E
	Phenicol	/
	Tetracycline	tet(L), tet(M), tet(K), tet(O)
Rep9a	Aminoglycosides	aph(3')-III, aac(6')-aph(2''), aac(6')-Ii, ant(6)-Ia
	Betalactams	/
	Folate pathway inhibitors	dfrG
	Glycopeptide	/
	Macrolide-Lincosamide-Streptogramin	erm(B), Isa(A), Inu(B)
	Phenicol	cat
	Tetracycline	tet(L), tet(M)
Rep9b	Aminoglycosides	aph(3')-III, aac(6')-aph(2''), ant(6)-Ia
	Betalactams	/
	Folate pathway inhibitors	dfrG
	Glycopeptide	/
	Macrolide-Lincosamide-Streptogramin	erm(B), Isa(A)
	Phenicol	/
	Tetracycline	tet(L), tet(M)
RepUS11	Aminoglycosides	aph(3')-III, aac(6')-aph(2''), ant(6)-Ia
	Betalactams	/
	Folate pathway inhibitors	dfrG
	Glycopeptide	/
	Macrolide-Lincosamide-Streptogramin	erm(B), Isa(A), Inu(B), Isa(E)
	Phenicol	cat
	Tetracycline	tet(L), tet(M)
